# Supplementary material for: Building a multi-scaled geospatial temporal ecology database from disparate data sources: fostering open science and data reuse
Source: Gigascience. 2015 Jul 1;4:28. doi: 10.1186/s13742-015-0067-4 (PMC4488039; doi:10.1186/s13742-015-0067-4)
Supplement: Additional file 5: — Compilation of metadata and description of metrics that we calculated for LAGOSGEO. This file contains three tables, the first contains the metadata for the GIS baselayers, the second contains a description of the metrics that we created for LAGOSGEO, and the third contains the lookup table for the classes of surficial geology that we created for all LAGOS metrics. [file 13742_2015_67_MOESM5_ESM.xlsx]

## Sheet: Table S12
Table S12. Compilation of metadata for GEO datasets (i.e., the GIS base layers used to calculate GEO metrics).
Data Layer	Variables	Program That Produced the Data Layer	Weblink	Metadata Weblink	Data Type	Spatial Resolution or Scale	Temporal Resolution	Data Type	Units
Precipitation chemistry	Total nitrogen, nitrate, sulfate of precipitation	National Atmospheric Deposition Program	http://nadp.sws.uiuc.edu/ntn/annualmapsByYear.aspx	http://nadp.sws.uiuc.edu/documentation/seas.html http://nadp.sws.uiuc.edu/documentation/advisory.html	Raster	2,338 m	Data from 1985, 1990, 1995, 2000, 2005, and 2010	Numeric value	kg/ha
Average annual runoff in the US, 1951-1980	Grid dataset representing average annual runoff for the conterminous United States	USGS	https://catalog.data.gov/dataset/average-annual-runoff-in-the-united-states-1951-80	http://water.usgs.gov/GIS/metadata/usgswrd/XML/runoff.xml	Raster	1,000 m	Average from 1951 to 1980	Numeric value	Inches/year
Baseflow index grid for the conterminous US	Grid dataset based on interpolations of base-flow index values from stream gauges	USGS	https://catalog.data.gov/dataset/base-flow-index-grid-for-the-conterminous-united-states	http://water.usgs.gov/GIS/metadata/usgswrd/XML/bfi48grd.xml	Raster	1,000 m	Average from 1951 to 1980	Numeric value	Percentage
Estimated mean annual natural groundwater recharge in the conterminous US	Grid dataset of groundwater recharge that is derived from baseflow index and mean annual runoff data	USGS	https://catalog.data.gov/dataset/estimated-mean-annual-natural-ground-water-recharge-in-the-conterminous-united-states	http://water.usgs.gov/GIS/metadata/usgswrd/XML/rech48grd.xml	Raster	1,000 m	Average from 1951 to 1980	Numeric value	mm/year
Surficial deposits and materials in the Eastern and Central United States	Categorical values of glaciation from the late Wisconsonian glaciation	USGS	http://pubs.usgs.gov/imap/i-2789/	http://pubs.usgs.gov/imap/i-2789/i-2789.met	Vector	created at 1:1,000,000, appropriate for viewing at 1:2,000,000	Published 2004	Catagorized as glaciated, partially glaciated, or not glaciated	Category for whole zone
Surficial deposits and materials in the Eastern and Central United States	Surficial deposits including 190 categories related to substrate	USGS	http://pubs.usgs.gov/imap/i-2789/	http://pubs.usgs.gov/imap/i-2789/i-2789.met	Vector	created at 1:1,000,000, appropriate for viewing at 1:2,000,000	Published 2004	108 original categories were combined into 20 categories for LAGOS, detailed in Additional file 10, Table 3	Percentage or number of ha for each category
National Land Cover Database (NCLD)	Land use/cover of a grid cell by type (e.g., urban, agriculture, forest)	Multi-resolution Land Characteristics Consortium	http://www.mrlc.gov	See product description on left-side panel for individual years: http://www.mrlc.gov/nlcd2011.php	Raster	30 m	Data from 1992, 2001, 2006, and 2011	20 categories in 1992, 16 categories in 2001, 2006, and 2011	Percentage or number of ha for each category
Tree canopy	Percent tree canopy for a grid cell	Multi-resolution Land Characteristics Consortium	http://www.mrlc.gov	See product description on left-side panel for individual years: http://www.mrlc.gov/nlcd2011.php	Raster	30 m	Derived from 2001 and 2011 datasets	Percent tree canopy	Percentage
National Elevation Dataset (NED)	Digital raster dataset of elevation that consists of terrain elevations based on a sampled array of elevations for a number of ground positions	USGS	http://ned.usgs.gov/	http://ned.usgs.gov/metadata.html	Raster	10 m	Data are continuously updated, LAGOS data are best available as of 11 March 2013	Numeric value	Meters
TIGER Roads data	Road density and total length of roads for a geographic zone	United States Census	http://www.census.gov/geo/maps-data/data/tiger-line.html	See Documentation on bottom: http://www.census.gov/geo/maps-data/data/tiger-geodatabases.html	Vector	1:24,000	Data from TIGER 2013 roads	Numeric value	m/ha and m
National Wetlands Inventory Dataset (NWI)	Vector dataset that contains wetland and deepwater features	US Fish and Wildlife Service	http://www.fws.gov/wetlands/data	http://www.fws.gov/wetlands/Data/metadata/FWS_Wetlands.xml	Vector	1:24,000	Downloaded 29 August 2014	Numeric value	Meters
National Hydrography Dataset (NHD)	Vector dataset that contains features for lakes, ponds, streams, rivers, canals, and ditches	USGS	http://nhd.usgs.gov	http://nationalmap.gov/standards/nhdstds.html	Vector	1:24,000	Version 9.3, downloaded in 2013	Numeric value	Degrees
Watershed Boundary Dataset (WBD)	Vector dataset that defines watershed boundaries	USGS	nhd.usgs.gov/wbd.html	ftp://rockyftp.cr.usgs.gov/vdelivery/Datasets/Staged/WBD/FileGDB931/WBD_National.xml	Vector	1:24,000	Downloaded in 2013	Numeric value	Degrees
National Anthropogenic Barrier Dataset (NABD)	Vector dataset of large, anthropogenic barriers in rivers that links to the NHD dataset	Michigan State University Aquatic Landscape Ecology Lab	http://ecosystems.usgs.gov/fishhabitat/viewdataset.jsp?sbid=512cf142e4b0855fde669828	https://www.sciencebase.gov/catalog/file/get/512cf142e4b0855fde669828?f=__disk__ae%2Ff0%2F1c%2Faef01cb151438d58ef0e06d062ef5b5e8aa1d465	Vector	1:100,000	Created in 2012	Numeric value	Degrees
PRISM climate data - 30-year normals	Precipitation and temperature averages for a grid cell over a 30-year period	PRISM climate group	http://www.prism.oregonstate.edu	Can be downloaded with data or separately with "View/Download Metadata" tab: http://www.prism.oregonstate.edu/normals/	Raster	4,000 m	Precipitation and temperature averages from 1981 to 2010	Numeric value	mm for precipitation, degrees C for temperature
PRISM climate data - monthly and annual means	Annual or monthly mean precipitation and temperature for a grid cell	PRISM climate group	http://www.prism.oregonstate.edu	Can be downloaded with data or separately with "View/Download Metadata" tab: http://www.prism.oregonstate.edu/recent/	Raster	800 m	Annual or monthly mean precipitation and temperature data from 1970 to 2011	Numeric value	mm for precipitation, degrees C for temperature
Palmer Drought Severity Index (PDSI)	Index of drought severity over global land areas based on surface air temperature and precipitaiton	NCAR	http://www.cgd.ucar.edu/cas/catalog/climind/pdsi.html	See listed citations: http://www.cgd.ucar.edu/cas/catalog/climind/pdsi.html	n/a	Not spatially specific	Monthly from 1970 to 2011	Numeric value	Index value
ENSO Precipitation Index (ESPI)	Monthly index value for a precipitation-based measure of the El Nino Southern Oscillation	NASA	http://gcmd.nasa.gov/records/GCMD_NOAA_NWS_CPC_ESPI.html	See link in "Data Set Citation" section for details: http://gcmd.nasa.gov/records/GCMD_NOAA_NWS_CPC_ESPI.html	n/a	Not spatially specific	Monthly from 1979 to 2013	Numeric value	Index value
Hurrell North Atlantic Oscillation (NAO) Index	Station-based index of the North Atlantic Oscillation calculated from sea level pressure measurements in Portugal and Iceland	NCAR	https://climatedataguide.ucar.edu/climate-data/hurrell-north-atlantic-oscillation-nao-index-station-based	https://climatedataguide.ucar.edu/climate-data/hurrell-north-atlantic-oscillation-nao-index-station-based	n/a	Not spatially specific	Monthly from 1970 to 2011	Numeric value	Index value

## Sheet: Table S13
Table S13. GIS metrics that we calculated using the base layers in Table S1.
LAGOS-Created Metrics	Data Used to Create Metric	Weblink	Data Type	Spatial Resolution or Scale	Temporal Resolution	Metric Calculation	Data Output Type	Units
Slope	National Elevation Dataset (NED)	http://viewer.nationalmap.gov/viewer/	Raster	10 m	Data are continuously updated, LAGOS data are best available as of 11 March 2013	The incline, or steepness of the train surface at the cell location, in degrees, as calculated using the algorithm in [1] using the gdaldem utility in GDAL (http://www.gdal.org/gdaldem.html). For each focal cell, slope was calculated in a 3 x 3 cell 'neighborhood' and a new slope raster was exported. Summary statistics are calculated and include minimum, maximum, mean, and standard deviation for …	Numeric value	Degrees
TRI	National Elevation Dataset (NED)	http://viewer.nationalmap.gov/viewer/	Raster	10 m	Data are continuously updated, LAGOS data are best available as of 11 March 2013	The mean absolute difference between the focal cell and the surrounding eight neighborhood cells [2], calculated in the 3 x 3 neighborhood using the gdaldem utility in GDAL (http://www.gdal.org/gdaldem.html). Summary statistics are calculated and include minimum, maximum, mean, and standard deviation for each spatial extent.	Numeric value	Index value
Dam density	National Anthropogenic Barrier Dataset (NABD)	http://ecosystems.usgs.gov/fishhabitat/viewdataset.jsp?sbid=512cf142e4b0855fde669828	Vector	1:100,000	Data compiled in 2012	Count/area	Numeric value	Count of dams per zone, dams/ha, dams/km2
Stream density	National Hydrography Dataset (NHD)	http://nhd.usgs.gov	Vector	1:24,000	Version 9.3, data downloaded in 2013	Length/area	Numeric value	m/ha and m
Canal ditch density	National Hydrography Dataset (NHD)	http://nhd.usgs.gov	Vector	1:24,000	Version 9.3, data downloaded in 2013	Length/area	Numeric value	m/ha and m
Lake connectivity metrics	National Hydrography Dataset (NHD)	http://nhd.usgs.gov	Vector	1:24,000	Version 9.3, data downloaded in 2013	See Additional file 12	Classified by Lake Hydrologic Type (4 classes) and Lake Order (6 classes)	Hectares, percentage, count, or km depending on specific metric
Wetland connectivity metrics	National Wetlands Inventory (NWI) and National Hydrography Dataset (NHD)	http://www.fws.gov/wetlands/data http://nhd.usgs.gov	Vector	1:24,000	NHD version 9.3, all data downloaded in 2013	See Additional file 12	Classified based on connections to streams (3 classes) and proximity to lake buffers (2 classes)	Hectares, percentage, count, or km depending on specific metric
References
1. Horn, B. K. P. 1981. Hill Shading and the Reflectance Map, Proceedings of the IEEE, 69(1):14-47
2. Wilson, M. F., O’Connell, B., Brown, C., Guinan, J. C., & Grehan, A. J. 2007. Multiscale terrain analysis of multibeam bathymetry data for habitat mapping on the continental slope. Marine Geodesy, 30(1-2), 3-35.

## Sheet: Table S14
Table S14. A lookup table that describes the classes of surficial geology that are included in the LAGOS surficial geology metric.
LAGOS Surficial Geology category (n = 20)	Original Surficial Geology Category (n = 108)
ALLUV	Alluvial, outwash, ice-contact, and glacial-lake deposits
ALLUV	Alluvial deposits and estuarine marine deposits
ALLUV	Alluvial, outwash, ice-contact, and glacial-lake deposits
ALLUV	Channel and flood-plain alluvium
ALLUV	Alluvium beneath terraces, in paleovalleys, and on upland surfaces
BEACH	Quartz beach sand
BEACH	Beach sand and dune sand
BEACH	Beach mud
COLLUV	Colluvium and sheetwash alluvium
COLLUV	Resistant-block or resistant-boulder colluvium and rock waste
COLLUV	Carbonate-boulder or carbonate-clast colluvium
COLLUV	Crystalline-boulder colluvium
COLLUV	Diabase- and basalt-clast colluvium
COLLUV	Acid shale-chip colluvium
COLLUV	Gravelly colluvium
COLLUV	Sandy to clayey colluvium
COLLUV	Clayey chert-clast colluvium
COLLUV	Chert-clast colluvium
COLLUV	Clastic-clast colluvium
COLLUV	Colluvium, decomposition residuum, and solution residuum
COLLUV	Shale-clast, chalk-clast, and chalky limestone-clast colluvium
COLLUV	Colluvium, sheetwash alluvium, and landslide deposits
COLLUV	Calcareous shale-chip and siltstone-clast colluvium
COLLUV	Colluvium, decomposition residuum, and solution residuum
DEC_RESID	Clayey to sandy decomposition residuum
DEC_RESID	Decomposition residuum on sand or mixed-composition sand and gravel on upland surfaces
DEC_RESID	Decomposition residuum and colluvium on shale, siltstone, and sandstone
DEC_RESID	Crumbly quartz-clast decomposition residuum on sand and gravel
DEC_RESID	Cherty decomposition residuum, solution residuum, and colluvium on limestone, shale, and sandstone
DEC_RESID	Clayey to sandy decomposition residuum and solution residuum on sandstone, quartzite, shale, dolomite, and cherty limestone
DEC_RESID	Decomposition residuum on upland sand and gravel and on paleochannel fill deposits
DEC_RESID	Quartz-pebble, chert-pebble, and quartzite-pebble decomposition residuum on sand and gravel on upland surfaces
DEC_RESID	Loamy decomposition residuum and colluvium on sedimentary rocks of mixed compositions
DEC_RESID	Chert-pebble decomposition residuum on channel gravel and sand
DEC_RESID	Clayey to sandy decomposition residuum and solution residuum
DEC_RESID	Clayey to sandy decomposition residuum and solution residuum on clay, shale, coal, sandstone, and limestone
DEC_RESID	Decomposition residuum on sandstone, siltstone, shale, limestone, and dolomite
DEC_RESID	Decomposition residuum and colluvium on arkose, sandstone, argillite, shale, and conglomerate
DEC_RESID	Decomposition residuum and colluvium on igneous and metamorphic rocks
EOLIAN	Loess, loessal alluvium, and loessal colluvium
EOLIAN	Loess
EOLIAN	Dune sand
EOLIAN	Loess
EOLIAN	Sheet sand
EOLIAN	Sand and silt
GF_OUT	Outwash silt, sand, and gravel
GF_OUT	Outwash sand and gravel
GF_OUT	Outwash silt, outwash sand, and alluvium
GF_OUT	Outwash sand and gravel
GF_OUT	Outwash deposits, ice-contact deposits, and glacial-lake deposits
GF_OUT	Outwash deposits and ice-contact deposits
GF_OUT	Outwash sand
GF_OUT	Outwash deposits and till
GRUS	Glaciated granitic grus
ICE	Ice-contact sand and gravel
ICE	Glaciolacustrine kame-delta deposits
ICE	Kame end-moraine or kame interlobate-moraine deposits
ICE	Subaerial and submarine kame-fan deposits
ICE	Ice-contact sand and gravel
ICE	Ice-contact deposits and glacial-lake deposits
ICE	Marine kame-delta deposits
ICE	Ice-contact silt and sand
ICE	Ice-contact deposits and till
LAC	Glacial-lake clay and silt
LAC	Glacial-lake clay and silt
LAC	Delta deposits
LAC	Silt and sand
LAC	Density-current underflow-fan deposits
LAC	Beach sand and dune sand
LAC	Slack-water lake deposits and alluvium
LAC	Slack-water lake deposits and alluvium
LAC	Slack-water lake deposits and alluvium
LAC	Sand and gravel
LAC	Clay, silt, sand, and gravel
LAC_CLAY	Clay and silt
MARINE	Beach and near-shore deposits
MARINE	Clay and silt
MARINE	Delta deposits
MARINE	Sand and gravel
MARINE	Glaciomarine deposits and till
OTHER	Surficial deposits, surficial materials, and bedrock masses that were deformed and (or) transported intact by glacial ice
PEAT_MRSH	Fresh-water, brackish-water, and (or) saline-marsh deposits
PEAT_MRSH	Peat and muck
PEAT_MRSH	Fresh-water swamp deposits
SAPROL	Clayey to sandy saprolite on granite, gneiss, schist, and other felsic, mafic, and ultramafic igneous and metamorphic rocks
SAPROL	Micaceous saprolite on felsic micaceous schist or rocks of mixed composition
SAPROL	Clayey to sandy saprolite on phyllite, argillite, slate, marble, greenstone, serpentinite, metabasalt, metarhyolite, and other felsic metavolcanic rocks
SOLIF	Loamy solifluction deposits, colluvium, and decomposition residuum
SOLUT	Cherty, clayey, to sandy solution residuum
SOLUT	Solution residuum complex
TILL_CLAY	Clayey to loamy till
TILL_CLAY	Clayey till - Ground-moraine deposits
TILL_CLAY	Clayey till - End-moraine deposits
TILL_CLAY	Clayey to sandy till
TILL_CLAY	Clayey to loamy till
TILL_CLAY	Clayey to sandy till
TILL_LOAM	Loamy till
TILL_LOAM	Loamy till
TILL_LOAM	Loamy till - End-moraine deposits
TILL_LOAM	Loamy till - Ground-moraine deposits
TILL_LOAM	Loamy till - Ground-moraine deposits
TILL_LOAM	Loamy till - End-moraine deposits
TILL_LOAM	Loamy till - Stagnation-moraine deposits
TILL_OTH	Till, ice-contact deposits, glaciofluvial deposits, and glaciolacustrine deposits
TILL_OTH	Collapsed till and glacial-lake deposits
TILL_SAND	Sandy till - Ground-moraine deposits
TILL_SAND	Sandy till - End-moraine deposits
