# Supplementary material for: Building a multi-scaled geospatial temporal ecology database from disparate data sources: fostering open science and data reuse
Source: Gigascience. 2015 Jul 1;4:28. doi: 10.1186/s13742-015-0067-4 (PMC4488039; doi:10.1186/s13742-015-0067-4)
Supplement: Additional file 17: — LAGOSLIMNO data sources and providers. A detailed description of the programs and sources of limnological water quality data used in LAGOSLIMNO [file 13742_2015_67_MOESM17_ESM.xlsx]

## Sheet: Table S35
Table S35. LAGOSLIMNO data sources. Detailed description of the programs and sources of limnological water quality data
LAGOS Version	Program Id	Source Name	Program Name	Program Type	Program Description	Date Range	Spatial Coverage	CSI Data Handler	Dataset Provider	Data-Sharing Policy	Data-Sharing Policy Details
1.040	18	ME_ANP	ME_ANP_post_2006	Federal Agency	Acadia National Park, US National Park Service using Lakes and Stream Monitoring Protocol for National Parks in the Northeast Temperate Network, Version 1.1 (2006-2011)	2006-2011	Acadia National Park, Maine	Noah Lottig	Bill Gawley	Public
1.040	19	ME_ANP	ME_ANP_pre_2006	Federal Agency	Acadia National Park, US National Park Service using Maine Department of Environmental Protection Lake Assessment Program Standard Operating Procedures (1975-2005)	1975-2005	Acadia National Park, Maine	Noah Lottig	Bill Gawley	Public
1.040	71	WI_LTER	WI_LTER_SECCHI	LTER	North Temperate Lakes LTER: Secchi Disk Depth; Other Auxiliary Base Crew Sample Data	1981-2013	Wisconsin (Dane and Vilas Counties)	Noah Lottig	North Temperate Lakes LTER	Public restrictions	Data are released to the public and are subject to the following restrictions: The Data User must realize that these datasets are being actively used by others for ongoing research and that coordination may be necessary to prevent duplicate publication. The Data User is urged to contact the NTL lead Principal Investigator, leadpi@lter.limnology.wisc.edu, to check on other uses of the data. Where …
1.040	26	MI_LEELANAU	MI_LEELANAU_CHEM	Non-Profit Agency	Michigan Leelanau Conservancy Lakes Program	1990-2011	Leelanau County, Michigan	Pat Soranno	Raymond P. Canale	Public
1.040	30	MI_TIP_MITT	MI_TIP_MITT_CHEM	Non-Profit Agency	Tip of the Mitt Watershed Council Comprehensive Water Quality Monitoring Program lake chemistry	1987-2009	Northern Michigan	Kendra Cheruvelil	Kevin Cronk	Public
1.040	31	MI_TIP_MITT	MI_TIP_MITT_VOLUNTEER	Non-Profit Agency	Tip of the Mitt Watershed Council Volunteer Water Quality Monitoring Program	1974-2010	Northern Michigan	Kendra Cheruvelil, Emi Fergus	Kevin Cronk	Public
1.040	1	CT_DEEP	CT_DEEP_CHEM	State Agency	Department of Energy and Environmental Protection; Bureau of Water Protection and Land Reuse Lake Surveys	1997-2009	Connecticut	Emily Norton Henry	Mike Beauchene	Public
1.040	2	CT_DEEP	CT_DEEP_SECCHI	State Agency	Department of Energy and Environmental Protection; Bureau of Water Protection and Land Reuse Lake Surveys	2000-2007	Connecticut	Emily Norton Henry	Mike Beauchene	Public
1.040	11	IA_DNR	IA_CHEMISTRY	State Agency	Watershed Monitoring and Assessment Program; Lake Restoration Program	2000-2011	Iowa	Chris Filstrup, John Downing	John Downing	Public
1.040	16	MA_DEP	MA_DEP_CHEM	State Agency	Massachusetts Department of Environmental Protection lake chemistry (1995-2004)	1995-2004	Massachusetts	Noah Lottig	Thomas Dallaire	Public
1.040	23	MI_DEQ	MI_DEQ_LWQA	State Agency	Michigan Department of Environmental Quality Michigan's Lake Water Quality Assessment Program (MI-LWQA)	2001-2010	Michigan	Pat Soranno	Lori Fuller	Public
1.040	35	MN_MPCA	MN_MPCA_CHEM	State Agency	Minnesota Pollution Control Agency Lake Monitoring Program Chemistry	1926-1998	Minnesota	Chris Filstrup	Steve Heiskary	Public
1.040	47	NH_DES	NH_LKTROPH	State Agency	New Hampshire Lake Trophic Survey	1975-2014	New Hampshire	Samantha Oliver	Andy Chapman, Melanie Titus	Public
1.040	50	NJ_DEP	NJ_DEP_CHEM	State Agency	New Jersey Department of Environmental Protection Ambient Lake Monitoring Program	2005-2009	New Jersey	Emily Stanley	Vic Poretti	Public
1.040	54	OH_DNR_ODW	OH_ODW_CHEM	State Agency	Ohio Department of Natural Resources, Division of Wildlife Reservoir Productivity Assessment	2006-2007	Ohio	Mary Tate Bremigan	Joe Conroy	Public
1.040	56	PA_DEP	PA_DEP_CHEM	State Agency	Pennsylvania Department of Environmental Protection: PA Clean Lakes Program	1997-2011	Pennsylvania	Chris Filstrup	Barbara Lathrop	Public
1.040	57	VT_DWQ	VT_DWQ_NUTRIENT	State Agency	Vermont Department of Environmental Conservation water quality data	1977-2010	Vermont	Noah Lottig, Kathy Webster	Leslie Matthews	Public
1.040	78	CT_DEEP	CT_DEEP_CHEM_GRANT_PROGRAM	State Agency	DEEP Lakes Grant Program Water Quality Assessment (CT)	1937-2006	Connecticut	Samantha Oliver	Chuck Lee	Public	All reports were conducted using funding provided by the Connecticut Lakes Grant Program.
1.040	79	NY_CDEP	NY_CDEP_CATSKILL	State Agency	NYCDEP Catskill Reservoirs water quality	1984-2011	Catskill Mountains, New York	Emily Stanley	Don Pierson	Public
1.040	107	MI_DEQ	MI_DEQ_COLOR	State Agency	Michigan Department of Environmental Quality Water Color Study	2006	Michigan	Pat Soranno	Sylvia Heaton	Public
1.040	88 - 94	IL_EPA	IL_ALMP	State Agency	IL EPA Ambient Lake Monitoring Program (ALMP)	1999-2011	Illinois	Emily Norton Henry	Tara Lambert	Public restrictions	Disclaimers: The Illinois Environmental Protection Agency (Illinois EPA) is providing the data at your request. Neither the State of Illinois nor the Illinois EPA nor any of the Illinois EPA’s employees makes any warranty, expressed or implied, or assumes any legal liability or responsibility for the accuracy, completeness, or usefulness of the data. The act of distribution of the data shall not …
1.040	20	ME_DEP	ME_DEP_CHEM	State Agency/Citizen Monitoring Program	Maine Department of Environmental Protection Lake Monitoring and Assessment (1970s-2011)	1974-2011	Maine	Noah Lottig	Linda Bacon	Public
1.040	36	MN_MPCA	MN_MPCA_SECCHI	State Agency/Citizen Monitoring Program	Citizens Lake Monitoring Program Secchi	1973-2011	Minnesota	Chris Filstrup	Johanna Schussler	Public
1.040	51	NY_NYSDEC	NY_CSLAP	State Agency/Citizen Monitoring Program	New York Citizens Statewide Lake Assessment Program (CSLAP)	1985-2011	New York	Emily Stanley	Scott Kishbaugh	Public
1.040	61	WI_DNR	WI_DNR_NUTRIENT	State Agency/Citizen Monitoring Program	Wisconsin Department of Natural Resources Water Quality Bureau	1967-2013	Wisconsin	Noah Lottig	Jennifer Filbert	Public
1.040	15	INU_PEA	IN_chemistry	State Agency/University/Citizen Monitoring Program	Indiana Clean Lakes Program and Indiana Volunteer Lake Monitoring Program	1988-2010	Indiana	Emily Norton Henry	Chuck Bell	Public
1.040	21	MI_CORPS	MI_CORPS_CHEM	State Agency/University/Citizen Monitoring Program	Michigan Cooperative Lakes Monitoring Program	1974-2012	Michigan	Emily Norton Henry	Jo Latimore	Public
1.040	27	MI_LTBB	MI_LTBB_CHEM	Tribal Agency	Little Traverse Bay Band of Odawa Indians (LTBB) Water Quality Monitoring Program	2000-2011	Reservation of the Little Traverse Bay Bands of Odawa Indians, Michigan	Pat Soranno	Kira Davis	Public request	Data are public, but we would like to be notified of any report.
1.040	28	MI_MSU	MI_MSU_LNDSCP_CHEM	University	Michigan State University Landscape Position Project (2003)	2003	Michigan	Pat Soranno	Patricia Soranno	Public
1.040	85	NY_CORNELL	NY_ONEIDA_CHEM	University	Oneida Lake (NY) limnological summary for six standard sampling sites on Oneida Lake	1975-2006	Oneida Lake, New York	Emi Fergus	Lars Rudstam, Edward Mills	Public restrictions	Publications and other derivative works citing or incorporating these data must include the following statement: "Some data used in this publication was obtained by scientists, staff, and students at the Cornell Biological Field Station; this publication has not been reviewed by them. The Cornell Biological Field Station is operated and maintained by Cornell University, Ithaca, NY."
1.040	86	MI_MSU	MI_MSU_CHERUVELIL	University	Michigan State University Cheruvelil (MI) dissertation project	2001-2002	Michigan	Kendra Cheruvelil	Kendra Cheruvelil	Public	Research funded by EPA Star Fellowship (U-91595801-2 (KSC)) and Michigan State University Agriculture Experiment Station (PAS)
1.040	42	MO_LMVP	MO_LMVP_CHEM	University/Citizen Monitoring Program	Lakes of Missouri Volunteer Program	1992-2010	Missouri	Chris Filstrup	Tony Thorpe	Public
1.040	106	RI_URI	RI_URIWW_CHEM	University/Citizen Monitoring Program	University of Rhode Island Watershed Watch (URIWW) Program	1988-2010	Rhode Island	Emily Stanley	Elizabeth Herron	Public
1.040	109	NH_DES	NH_LKTROPH_1995_2014	State Agency	New Hampshire Lake Trophic Survey	1995-2014	New Hampshire	Samantha Oliver	Andrew Chapman	Public	Publicly available data
1.040	110	NH_DES	NH_VLAP_1995_2014	State Agency/Citizen Monitoring Program	New Hampshire Volunteer Lake Assessment Program	1995-2014	New Hampshire	Samantha Oliver	Andrew Chapman	Public
TBD	12	IA_USACE	IA_RATHBUN_CHEM	Federal Agency	US Army Corps of Engineers Rathbun Lake long-term chemistry data (1997-2012)	1997-2012	Iowa	Chris Filstrup	Marvin G. Boyer	Public
TBD	39	MN_SHAEP	MN_SHINGOBEE_SECCHI	Federal Agency/University	USGS Shingobee Headwaters Aquatic Ecosystems Project (SHAEP)	1989-2010	Shingobee Lake, Minnesota	Chris Filstrup	Renee Parkhurst	Synthesis only	Data belong to USGS
TBD	41	MN_SHAEP	MN_WILLIAMS_SECCHI	Federal Agency/University	USGS Shingobee Headwaters Aquatic Ecosystems Project (SHAEP)	1979-2010	Williams Lake, Minnesota	Chris Filstrup	Renee Parkhurst	Synthesis only	Data belong to USGS
TBD	84	UNDERC	MI_PAUL	Federal Agency/University	Paul Lake (MI) long-term reference lake in Cascade Project	1984-2007	Paul Lake, Michigan	Emily Stanley	Stephen Carpenter, Michael Pace, Jonathan Cole	Public
TBD	48	NH_MIRROR	NH_MIRROR_CHEM	LTER	New Hampshire Mirror Lake LTER water chemistry	1967-2010	Mirror Lake, New Hampshire	Emily Stanley	Gene Likens	Synthesis only	Therefore, it is HBES policy to make these streamwater [sic] data available on this web page five years after the date of collection. Also, in sharing these data with users like yourself, we ask that you adhere to the following guidelines as a matter of common courtesy and ethical responsibility: 1. Please inform us in advance of your interest and plans for use of these data (LikensG@ecostudies.o…
TBD	70	WI_LTER	WI_LTER_NUTRIENTS	LTER	North Temperate Lakes LTER: Chemical Limnology of Primary Study Lakes: Nutrients, pH, and Carbon	1981-2013	Vilas County, Wisconsin	Noah Lottig	North Temperate Lakes LTER	Public restrictions	Data are released to the public and are subject to the following restrictions: The Data User must realize that these datasets are being actively used by others for ongoing research and that coordination may be necessary to prevent duplicate publication. The Data User is urged to contact the NTL lead Principal Investigator, leadpi@lter.limnology.wisc.edu, to check on other uses of the data. Where …
TBD	73	WI_LTER	WI_LTER_MADISON_CHL	LTER	North Temperate Lakes LTER: Chlorophyll - Madison Lakes Area	1995-2013	Dane County, Wisconsin	Noah Lottig	North Temperate Lakes LTER	Public restrictions	Data are released to the public and are subject to the following restrictions: The Data User must realize that these data sets are being actively used by others for ongoing research and that coordination may be necessary to prevent duplicate publication. The Data User is urged to contact the NTL lead Principal Investigator, leadpi@lter.limnology.wisc.edu, to check on other uses of the data. Where…
TBD	74	WI_LTER	WI_LTER_TROUT_CHL	LTER	North Temperate Lakes LTER: Chlorophyll - Trout Lake Area	1981-2013	Vilas County, Wisconsin	Noah Lottig	North Temperate Lakes LTER	Public restrictions	Data are released to the public and are subject to the following restrictions: The Data User must realize that these datasets are being actively used by others for ongoing research and that coordination may be necessary to prevent duplicate publication. The Data User is urged to contact the NTL lead Principal Investigator, leadpi@lter.limnology.wisc.edu, to check on other uses of the data. Where …
TBD	3	EPA	EPA_ELS_PHASE_I	National Survey Program	National Surface Water Survey: Eastern Lake Survey - Phase I	1984	Upper Midwest (Michigan, Minnesota, and Wisconsin) and Northeast (Maine, New Hampshire, Vermont, New York, Pennsylvania, Connecticut, Massachusetts, Rhode Island, and New Jersey)	Emi Fergus	Downloaded	Public	EPA requires a standard statement for work that may cite these data - "Although the data described in this article have been funded wholly or in part by the U.S. Environmental Protection Agency, it has not been subjected to Agency review, and therefore does not necessarily reflect the views of the Agency and no official endorsement of the conclusions should be inferred."
TBD	4	EPA	EPA_ELS_PHASE_II	National Survey Program	National Surface Water Survey: Eastern Lake Survey - Phase II	1986	Upper Midwest (Michigan, Minnesota, and Wisconsin) and Northeast (Maine, New Hampshire, Vermont, New York, Pennsylvania, Connecticut, Massachusetts, Rhode Island, and New Jersey)	Emi Fergus	Downloaded	Public	EPA requires a standard statement for work that may cite these data - "Although the data described in this article have been funded wholly or in part by the U.S. Environmental Protection Agency, it has not been subjected to Agency review, and therefore does not necessarily reflect the views of the Agency and no official endorsement of the conclusions should be inferred."
TBD	5	EPA	EPA_EMAP_CHEM	National Survey Program	US EPA EMAP Surface Waters Program Northeast lakes water chemistry data	1991-1994	Connecticut, Massachusetts, Maine, New Hampshire, New Jersey, New York, Vermont, Rhode Island	Noah Lottig	John Stoddard	Public	Required Statement for EPA data - "Although the data described in this article have been funded wholly or in part by the U.S. Environmental Protection Agency through its EMAP Surface Waters Program, it has not been subjected to Agency review, and therefore does not necessarily reflect the views of the Agency and no official endorsement of the conclusions should be inferred."
TBD	6	EPA	EPA_ERLD_UMD_CHEM	National Survey Program	US EPA Environmental Research Laboratory Duluth and University of Minnesota Duluth (ERLD-UMD) chemical survey of lakes in MN, MI, and WI	1979-1982	Minnesota, Michigan, Wisconsin	Noah Lottig	Downloaded	Public
TBD	7	EPA	EPA_GLENDA_CHEM	National Survey Program	US EPA Great Lakes National Program Office	1983-2011	Illinois, Indiana, Michigan, Minnesota, New York, Ohio, Pennsylvania, Wisconsin, Ontario	Craig Stow	Downloaded	Public
TBD	8	EPA	EPA_NLA_CHEM	National Survey Program	US EPA National Lakes Assessment water chemistry	2007	Continental United States	Kendra Cheruvelil	Downloaded	Public
TBD	10	EPA	EPA_TIME_CHEM	National Survey Program	US EPA Regionalized Long-term Monitoring Program (RLTM) (started 1982); US EPA Temporally Integrated Monitoring of Ecosystems (TIME) Program (started 1999); University of Maine High Elevation Lake Monitroing (HELM) Program (1986-1987, 1997); University of Maine Aquifer Lakes Project (ALPS) (1986-1987, 1998-2002)	1982-2002	Maine, Vermont, New Hampshire, New York, Massachusetts, Rhode Island	Noah Lottig, Kathy Webster	Sarah J. Nelson	Public	To include in any document using these data: The US EPA−USGS LTM/TIME and portions of the HELM project was funded by EPA ORD to J.S. Kahl, W. McDowell, S.J. Nelson, K.E. Webster; and EPA CAMD to W.H. McDowell, J.S. Kahl, S.J. Nelson (IAG 06HQGR0143), processed through Grant/Cooperative Agreement G11AP20128 from the United States Geological Survey. The contents are solely the responsibility of the…
TBD	32	MI_DNR	MI_TMDL_PLATTE_CHEM	State Agency	The Big Platte Lake and Platte River Watershed Monitoring Program	1993-2012	Big and Little Platte Lake, Michigan	Pat Soranno	Ray Canale	Public-request	Data source should be acknowledged in the report
TBD	37	MN_MPCA	MN_SENTINEL	State Agency	Sentinel Lakes Monitoring Project	2008-2011	Minnesota	Chris Filstrup	Ray Valley	Public
TBD	44	NH_DES	NH_ACIDOUT	State Agency	New Hampshire Acid Rain Outlet Monitoring	1983-2010	New Hampshire	Kathy Webster, Emi Fergus	Scott Ashley	Public
TBD	45	NH_DES	NH_ACIDREM	State Agency	New Hampshire Acid Rain Remote Pond Monitoring	1983-1994	New Hampshire	Kathy Webster, Emi Fergus	Scott Ashley	Public
TBD	46	NH_DES	NH_CLNLKBAB	State Agency	New Hampshire Clean Lake Baboosic Lake	1983-1994	Baboosic Lake, New Hampshire	Kathy Webster, Emi Fergus	Scott Ashley	Public
TBD	52	NY_NYSDEC	NY_LCI_CHEM	State Agency	New York State Lake Classification and Inventory (LCI) Monitoring Program	1984-2010	New York	Emily Stanley	Scott Kishbaugh	Public
TBD	76	NY_NYSDEC	NY_ADIRONDACK_1984	State Agency	Adirondack Lakes Survey (NY) summer surface chemistry data	1984-1987	Adirondacks, New York	Pat Soranno, Emi Fergus	Karen Roy	Public-request	Please inform group of the plan to use these data and acknowledge the sources of funding used to collect these data in any report or manuscript that you submit. The Adirondack Long-Term Monitoring Program is supported by: the New York State Energy Research and Development Authority, the New York State Department of Environmental Conservation, and the US Environmental Protection Agency.
TBD	77	NY_NYSDEC	NY_ADIRONDACK_1992	State Agency	Adirondack Lakes Long Term Monitoring (NY)	1992-2011	Adirondacks, New York	Pat Soranno, Emi Fergus	Karen Roy	Public-request	Please inform group of the plan to use these data. And acknowledge the sources of funding used to collect these data in any report or manuscript that you submit. The Adirondack Long-Term Monitoring Program is supported by: the New York State Energy Research and Development Authority, the New York State Department of Environmental Conservation, and the US Environmental Protection Agency.
TBD	80	MI_DEQ	MI_DEQ_HIST_LWQS	State Agency	Michigan Department of Environmental Quality Water Quality Sampling Program (MI-WQS)	1967-1997	Michigan	Pat Soranno	Ralph Bednarz	Public
TBD	81	WI_DNR	WI_LKLS	State Agency	Wisconsin Department of Natural Resources Lake Landscape Survey	2000	Wisconsin	Kathy Webster	Kathy Webster	Public-restrictions	Data are available for integration into the CSI database
TBD	82	WI_DNR	UMWLTM	State Agency	Upper Midwest Long-term Monitoring Program (MN, WI, MI)	1983-2000	Minnesota, Wisconsin, Michigan	Kathy Webster	Kathy Webster	Public-restrictions	Data are available for integration into the CSI database
TBD	83	WI_DNR	WI_WERL	State Agency	Wisconsin Department of Natural Resources and Electric Power Research Institute (EPRI): Wisconsin Early Response Lakes (WERL)	1987-2000	Northern Wisconsin	Kathy Webster	Kathy Webster	Public-restrictions	Data are available for integration into the CSI database
TBD	98	MA_QUABBIN	MA_QUABBIN_CHEM_EF	State Agency	Massachusetts Department of Conservation and Division of Watershed Management Sampling Program	1987-2013	Quabbin Reservoir, Massachussetts	Nick Skaff	Paul Reyes	Public
TBD	99	MA_QUABBIN	MA_QUABBIN_SECCHI_EF	State Agency	Massachusetts Department of Conservation and Division of Watershed Management Sampling Program	2005-2008	Quabbin Reservoir, Massachussetts	Nick Skaff	Paul Reyes	Public
TBD	101	PA_WALLENPAUPACK	PA_WALLENPAUPACK_CHEM	State Agency	Lake Wallenpaupack Water Quality Evaluation Program: Water Chemistry	1980-2012	Lake Wallenpaupack, Pennsylvania	Nick Skaff	Nick Spinelli	Public-restrictions	Data are publicly accessible but are technically owned by PPL Corporation (formerly the Pennsylvania Power and Light Company).
TBD	102	PA_WALLENPAUPACK	PA_WALLENPAUPACK_CHL	State Agency	Lake Wallenpaupack Water Quality Evaluation Program: Chlorophyll	1980-2012	Lake Wallenpaupack, Pennsylvania	Nick Skaff	Nick Spinelli	Public-restrictions	Data are publicly accessible but are technically owned by PPL Corporation (formerly the Pennsylvania Power and Light Company).
TBD	49	NH_DES	NH_VLAP	State Agency/Citizen Monitoring Program	New Hampshire Volunteer Lake Assessment Program	1981-1994	New Hampshire	Kathy Webster, Emi Fergus	Sara Steiner	Public
TBD	108	NH_DES	NH_SUNAPEE	State Agency/Citizen Monitoring Program	NHDES Watershed Management Bureau Volunteer Lakes Assessment Program	1986-2012	Lake Sunapee, New Hampshire	Nick Skaff	K.C. Weathers	Public restrictions	Summary data are publically shared and raw data are publically accessible, although it appears that the Weathers Lab at the Cary Institute for Ecosystem Studies controls it.
TBD	33	MN_FDL	MN_FDL_CHEMISTRY	Tribal Agency	Minnesota Fond du Lac Lake chemistry database	1998-2011	Fond du Lac Reservation, Minnesota	Pat Soranno	Nancy Schuldt	Public
TBD	34	MN_GPR	MN_GPR_CHEM	Tribal Agency	Grand Portage Band of the Lake Superior Chippewa Water Quality Program (MN)	1999-2001	Grand Portage Reservation, Minnesota	Pat Soranno	Margaret Watkins	Public
TBD	62	WI_FCPC	WI_FCPC_CHEM	Tribal Agency	Wisconsin Forest County Potawatomi Community Water Resources Program for four lakes	2003-2010	Forest County, Wisconsin	Noah Lottig	Matthew Steibach	Synthesis only
TBD	67	WI_LDF	WI_LDF_CHEM	Tribal Agency	Lac du Flambeau (WI) Water Resources lake water chemistry (2010-2012)	2010-2012	Lac du Flambeau Reservation, Wisconsin	Noah Lottig	Gretchen Watkins	Public
TBD	24	MI_DOUGLAS	MI_DOUGLAS_SECCHI	University	University of Michigan Biological Station Research Applied to National Needs (RANN); Tip of Mitt Watershed Council Volunteer Lake Monitoring Program (1925-2011)	1925-2011	Douglas Lake, Michigan	Chris Filstrup	Bob Vande Kopple	Synthesis only	Data belong to the University of Michigan Biological Station; http://umbs.lsa.umich.edu/research/datapolicy#Data-Use-Agreement.
TBD	25	MI_MSU	MI_HAMILTON_KBS_CHEM	University	Hamilton-KBS lake chemistry, Michigan Kellogg Biological Station	1998-2011	Lakes near Kellogg Biological Station, Hickory Corners, Michigan	Pat Soranno	Steve Hamilton	Synthesis only	Data are not currently publicly available - contact Steve Hamilton and Ace Sarnelle.
TBD	29	MI_MSU	MI_MSU_SONAR_CHEM	University	Michigan State University MI Sonar Project	1998-2000	Southern Michigan	Pat Soranno	Patricia Soranno, Mary Tate Bremigan, Kendra Spence Cheruvelil	Public
TBD	53	OH_MIAMI	OH_MIAMI_CHEM	University	Ohio Miami University, Vanni/Gonzalez lake research lab	1992-2010	Ohio	Mary Tate Bremigan	Michael Vanni	Synthesis only	Data are associated with Michael Vanni and Maria Gonzalez from Miami University, OH.
TBD	59	WI_UW	WI_BIOCOM	University	Biocomplexity: Coordinated Field Studies: Chemical Limnology	2001-2004	Northern Wisconsin	Noah Lottig	Stephen Carpenter	Public restrictions	Data are released to the public and are subject to the following restrictions: The Data User must realize that these datasets are being actively used by others for ongoing research and that coordination may be necessary to prevent duplicate publication. The Data User is urged to contact the NTL lead Principal Investigator, leadpi@lter.limnology.wisc.edu, to check on other uses of the data. Where …
TBD	60	WI_UW	WI_CROSS_LAKE	University	Cross Lake Comparison: Zooplankton Biomass Study	2006	Vilas County, Wisconsin	Noah Lottig	Stephen Carpenter	Public restrictions	See NT LTER website for protocols: http://lter.limnology.wisc.edu/research/protocols. Data are released to the pubic and are subject to the following restrictions: The Data User must realize that these datasets are being actively used by others for ongoing research and that coordination may be necessary to prevent duplicate publication. The Data User is urged to contact the NTL lead Principal Inv…
TBD	63	WI_UW	WI_HANSON	University	Randomly stratified survey of lakes in the Northern Highlands Lake District	2004	Northern Wisconsin	Paul Hanson	Paul Hanson	Synthesis only	Data can be used with permission of PC Hanson and data can be made public at the end of the study
TBD	64	WI_UW	WI_L_POSITION_CHEM	University	Landscape Position Project: Chemical Limnology	1998-2000	Vilas County, Wisconsin	Noah Lottig	Ben Greenfield, Thomas Hrabik, Timothy Kratz, David Lewis, Amina Pollard, Karen Wilson	Public restrictions	Data are released to the public and are subject to the following restrictions: The Data User must realize that these datasets are being actively used by others for ongoing research and that coordination may be necessary to prevent duplicate publication. The Data User is urged to contact the NTL lead Principal Investigator, leadpi@lter.limnology.wisc.edu, to check on other uses of the data. Where …
TBD	65	WI_UW	WI_L_POSITION_CHL	University	Landscape Position Project: Chlorophyll	1998-2000	Vilas County, Wisconsin	Noah Lottig	Ben Greenfield, Thomas Hrabik, Timothy Kratz, David Lewis, Amina Pollard, Karen Wilson	Public restrictions	Data are released to the public and are subject to the following restrictions: The Data User must realize that these datasets are being actively used by others for ongoing research and that coordination may be necessary to prevent duplicate publication. The Data User is urged to contact the NTL lead Principal Investigator, leadpi@lter.limnology.wisc.edu, to check on other uses of the data. Where …
TBD	75	NY_GRANTS	NY_SENECA	University	Seneca Lake (NY) epilimnion water chemistry	1991-2012	Lake Seneca, New York	Emily Stanley	John Halfman	Public
TBD	111	MO_UM	MO_UM_SLAP	University	University of Missouri Statewide Lake Assessment Program chemistry data	1978-2013	Missouri	Pat Soranno	Jack Jones	Public
TBD	43	MO_LMVP	MO_LMVP_CHL	University/Citizen Monitoring Program	Lakes of Missouri Volunteer Program	1992-2011	Missouri	Chris Filstrup	Tony Thorpe	Public
TBD	112	MN_MPCA	MN_MPCA_CHEM_1999_2012	State Agency/Citizen Monitoring Program	Minnesota Pollution Control Agency Lake Monitoring Program Chemistry	1999-2012	Minnesota	Pat Soranno, Sarah Collins	Nancy Flandrick	Public
